# Supplementary material for: An age and space structured SIR model describing the Covid-19 pandemic
Source: J Math Ind. 2020 Aug 8;10(1):22. doi: 10.1186/s13362-020-00090-4 (PMC7414273; doi:10.1186/s13362-020-00090-4)
Supplement: Supplementary file 1 — Integration of (9)–(10) with \documentclass[12pt]{minimal} \usepackage{amsmath} \usepackage{wasysym} \usepackage{amsfonts} \usepackage{amssymb} \usepackage{amsbsy} \usepackage{mathrsfs} \usepackage{upgreek} \setlength{\oddsidemargin}{-69pt} \begin{document}$\kappa=0$\end{document}κ=0, κ as in (20) and 10 times κ as in (20). Integration of (9) with initial datum as in (10) and the parameters described above. The three integrations differ in the choice of κ, which is assigned the value 0, the values in (20) and 10 times this latter value. The file names are: kappa0.avicorresponding to κ = 0;kappa1.avicorresponding to κ as in (20)kappa2.avicorresponding to 10 times the value of κ in (20).kappa3.avicorresponding to 20 times the value of κ in (20). (ZIP 2.2 MB) [file 13362_2020_90_MOESM1_ESM.zip]

Archive with 4 entries (4 files):
- kappa0.avi
- kappa1.avi
- kappa2.avi
- kappa3.avi
