# Supplementary material for: An age and space structured SIR model describing the Covid-19 pandemic
Source: J Math Ind. 2020 Aug 8;10(1):22. doi: 10.1186/s13362-020-00090-4 (PMC7414273; doi:10.1186/s13362-020-00090-4)
Supplement: Supplementary file 2 — Care Homes Integration. Integration of (9) with initial datum as in (11)–(13). The file name is CareHomes.avi. (ZIP 498 kB) [file 13362_2020_90_MOESM2_ESM.zip]

Archive with 1 entries (1 files):
- CareHomes.avi
