# Supplementary material for: An age and space structured SIR model describing the Covid-19 pandemic
Source: J Math Ind. 2020 Aug 8;10(1):22. doi: 10.1186/s13362-020-00090-4 (PMC7414273; doi:10.1186/s13362-020-00090-4)
Supplement: Supplementary file 3 — The Effects of Spatial Movements. Integration of (8) with initial datum as in (14). The case with spatial movement is in file MovingYes.avi, while the case with no movement is in MovingNo.avi. (ZIP 2.5 MB) [file 13362_2020_90_MOESM3_ESM.zip]

Archive with 2 entries (2 files):
- MovementNo.avi
- MovementYes.avi
